# Supplementary material for: From genes to reproductive health: Immune cell influences on abortion
Source: PLoS One. 2024 Oct 10;19(10):e0309088. doi: 10.1371/journal.pone.0309088 (PMC11466425; doi:10.1371/journal.pone.0309088)
Supplement: S3 File — (ZIP) [file pone.0309088.s003.zip]

Archive with 208 entries (173 files):
- S3 Fig/
- __MACOSX/._S3 Fig
- S3 Fig/ebi-a-GCST90001455/
- __MACOSX/S3 Fig/._ebi-a-GCST90001455
- S3 Fig/ebi-a-GCST90002027/
- __MACOSX/S3 Fig/._ebi-a-GCST90002027
- S3 Fig/ebi-a-GCST90001464/
- __MACOSX/S3 Fig/._ebi-a-GCST90001464
- S3 Fig/ebi-a-GCST90001463/
- __MACOSX/S3 Fig/._ebi-a-GCST90001463
- S3 Fig/ebi-a-GCST90001437/
- __MACOSX/S3 Fig/._ebi-a-GCST90001437
- S3 Fig/ebi-a-GCST90001857/
- __MACOSX/S3 Fig/._ebi-a-GCST90001857
- S3 Fig/ebi-a-GCST90001462/
- __MACOSX/S3 Fig/._ebi-a-GCST90001462
- S3 Fig/.DS_Store
- __MACOSX/S3 Fig/._.DS_Store
- S3 Fig/ebi-a-GCST90001914/
- __MACOSX/S3 Fig/._ebi-a-GCST90001914
- S3 Fig/ebi-a-GCST90001593/
- __MACOSX/S3 Fig/._ebi-a-GCST90001593
- S3 Fig/ebi-a-GCST90001907/
- __MACOSX/S3 Fig/._ebi-a-GCST90001907
- S3 Fig/ebi-a-GCST90001397/
- __MACOSX/S3 Fig/._ebi-a-GCST90001397
- S3 Fig/ebi-a-GCST90001908/
- __MACOSX/S3 Fig/._ebi-a-GCST90001908
- S3 Fig/ebi-a-GCST90001906/
- __MACOSX/S3 Fig/._ebi-a-GCST90001906
- S3 Fig/ebi-a-GCST90001754/
- __MACOSX/S3 Fig/._ebi-a-GCST90001754
- S3 Fig/ebi-a-GCST90001626/
- __MACOSX/S3 Fig/._ebi-a-GCST90001626
- S3 Fig/ebi-a-GCST90001610/
- __MACOSX/S3 Fig/._ebi-a-GCST90001610
- S3 Fig/ebi-a-GCST90001482/
- __MACOSX/S3 Fig/._ebi-a-GCST90001482
- S3 Fig/ebi-a-GCST90001611/
- __MACOSX/S3 Fig/._ebi-a-GCST90001611
- S3 Fig/ebi-a-GCST90001673/
- __MACOSX/S3 Fig/._ebi-a-GCST90001673
- S3 Fig/ebi-a-GCST90001404/
- __MACOSX/S3 Fig/._ebi-a-GCST90001404
- S3 Fig/ebi-a-GCST90001609/
- __MACOSX/S3 Fig/._ebi-a-GCST90001609
- S3 Fig/ebi-a-GCST90001461/
- __MACOSX/S3 Fig/._ebi-a-GCST90001461
- S3 Fig/ebi-a-GCST90001468/
- __MACOSX/S3 Fig/._ebi-a-GCST90001468
- S3 Fig/ebi-a-GCST90001929/
- __MACOSX/S3 Fig/._ebi-a-GCST90001929
- S3 Fig/ebi-a-GCST90001583/
- __MACOSX/S3 Fig/._ebi-a-GCST90001583
- S3 Fig/ebi-a-GCST90001917/
- __MACOSX/S3 Fig/._ebi-a-GCST90001917
- S3 Fig/ebi-a-GCST90001590/
- __MACOSX/S3 Fig/._ebi-a-GCST90001590
- S3 Fig/ebi-a-GCST90001992/
- __MACOSX/S3 Fig/._ebi-a-GCST90001992
- S3 Fig/ebi-a-GCST90001553/
- __MACOSX/S3 Fig/._ebi-a-GCST90001553
- S3 Fig/ebi-a-GCST90001481/
- __MACOSX/S3 Fig/._ebi-a-GCST90001481
- S3 Fig/ebi-a-GCST90002062/
- __MACOSX/S3 Fig/._ebi-a-GCST90002062
- S3 Fig/ebi-a-GCST90001648/
- __MACOSX/S3 Fig/._ebi-a-GCST90001648
- S3 Fig/ebi-a-GCST90002064/
- __MACOSX/S3 Fig/._ebi-a-GCST90002064
- S3 Fig/ebi-a-GCST90001411/
- __MACOSX/S3 Fig/._ebi-a-GCST90001411
- S3 Fig/ebi-a-GCST90001455/.DS_Store
- __MACOSX/S3 Fig/ebi-a-GCST90001455/._.DS_Store
- S3 Fig/ebi-a-GCST90001455/funnelplot.pdf
- __MACOSX/S3 Fig/ebi-a-GCST90001455/._funnelplot.pdf
- S3 Fig/ebi-a-GCST90002027/.DS_Store
- __MACOSX/S3 Fig/ebi-a-GCST90002027/._.DS_Store
- S3 Fig/ebi-a-GCST90002027/funnelplot.pdf
- __MACOSX/S3 Fig/ebi-a-GCST90002027/._funnelplot.pdf
- S3 Fig/ebi-a-GCST90001464/.DS_Store
- __MACOSX/S3 Fig/ebi-a-GCST90001464/._.DS_Store
- S3 Fig/ebi-a-GCST90001464/funnelplot.pdf
- __MACOSX/S3 Fig/ebi-a-GCST90001464/._funnelplot.pdf
- S3 Fig/ebi-a-GCST90001463/.DS_Store
- __MACOSX/S3 Fig/ebi-a-GCST90001463/._.DS_Store
- S3 Fig/ebi-a-GCST90001463/funnelplot.pdf
- __MACOSX/S3 Fig/ebi-a-GCST90001463/._funnelplot.pdf
- S3 Fig/ebi-a-GCST90001437/.DS_Store
- __MACOSX/S3 Fig/ebi-a-GCST90001437/._.DS_Store
- S3 Fig/ebi-a-GCST90001437/funnelplot.pdf
- __MACOSX/S3 Fig/ebi-a-GCST90001437/._funnelplot.pdf
- S3 Fig/ebi-a-GCST90001857/.DS_Store
- __MACOSX/S3 Fig/ebi-a-GCST90001857/._.DS_Store
- S3 Fig/ebi-a-GCST90001857/funnelplot.pdf
- __MACOSX/S3 Fig/ebi-a-GCST90001857/._funnelplot.pdf
- S3 Fig/ebi-a-GCST90001462/.DS_Store
- __MACOSX/S3 Fig/ebi-a-GCST90001462/._.DS_Store
- S3 Fig/ebi-a-GCST90001462/funnelplot.pdf
- __MACOSX/S3 Fig/ebi-a-GCST90001462/._funnelplot.pdf
- S3 Fig/ebi-a-GCST90001914/.DS_Store
- __MACOSX/S3 Fig/ebi-a-GCST90001914/._.DS_Store
- S3 Fig/ebi-a-GCST90001914/funnelplot.pdf
- __MACOSX/S3 Fig/ebi-a-GCST90001914/._funnelplot.pdf
- S3 Fig/ebi-a-GCST90001593/.DS_Store
- __MACOSX/S3 Fig/ebi-a-GCST90001593/._.DS_Store
- S3 Fig/ebi-a-GCST90001593/funnelplot.pdf
- __MACOSX/S3 Fig/ebi-a-GCST90001593/._funnelplot.pdf
- S3 Fig/ebi-a-GCST90001907/.DS_Store
- __MACOSX/S3 Fig/ebi-a-GCST90001907/._.DS_Store
- S3 Fig/ebi-a-GCST90001907/funnelplot.pdf
- __MACOSX/S3 Fig/ebi-a-GCST90001907/._funnelplot.pdf
- S3 Fig/ebi-a-GCST90001397/.DS_Store
- __MACOSX/S3 Fig/ebi-a-GCST90001397/._.DS_Store
- S3 Fig/ebi-a-GCST90001397/funnelplot.pdf
- __MACOSX/S3 Fig/ebi-a-GCST90001397/._funnelplot.pdf
- S3 Fig/ebi-a-GCST90001908/.DS_Store
- __MACOSX/S3 Fig/ebi-a-GCST90001908/._.DS_Store
- S3 Fig/ebi-a-GCST90001908/funnelplot.pdf
- __MACOSX/S3 Fig/ebi-a-GCST90001908/._funnelplot.pdf
- S3 Fig/ebi-a-GCST90001906/.DS_Store
- __MACOSX/S3 Fig/ebi-a-GCST90001906/._.DS_Store
- S3 Fig/ebi-a-GCST90001906/funnelplot.pdf
- __MACOSX/S3 Fig/ebi-a-GCST90001906/._funnelplot.pdf
- S3 Fig/ebi-a-GCST90001754/.DS_Store
- __MACOSX/S3 Fig/ebi-a-GCST90001754/._.DS_Store
- S3 Fig/ebi-a-GCST90001754/funnelplot.pdf
- __MACOSX/S3 Fig/ebi-a-GCST90001754/._funnelplot.pdf
- S3 Fig/ebi-a-GCST90001626/.DS_Store
- __MACOSX/S3 Fig/ebi-a-GCST90001626/._.DS_Store
- S3 Fig/ebi-a-GCST90001626/funnelplot.pdf
- __MACOSX/S3 Fig/ebi-a-GCST90001626/._funnelplot.pdf
- S3 Fig/ebi-a-GCST90001610/.DS_Store
- __MACOSX/S3 Fig/ebi-a-GCST90001610/._.DS_Store
- S3 Fig/ebi-a-GCST90001610/funnelplot.pdf
- __MACOSX/S3 Fig/ebi-a-GCST90001610/._funnelplot.pdf
- S3 Fig/ebi-a-GCST90001482/.DS_Store
- __MACOSX/S3 Fig/ebi-a-GCST90001482/._.DS_Store
- S3 Fig/ebi-a-GCST90001482/funnelplot.pdf
- __MACOSX/S3 Fig/ebi-a-GCST90001482/._funnelplot.pdf
- S3 Fig/ebi-a-GCST90001611/.DS_Store
- __MACOSX/S3 Fig/ebi-a-GCST90001611/._.DS_Store
- S3 Fig/ebi-a-GCST90001611/funnelplot.pdf
- __MACOSX/S3 Fig/ebi-a-GCST90001611/._funnelplot.pdf
- S3 Fig/ebi-a-GCST90001673/.DS_Store
- __MACOSX/S3 Fig/ebi-a-GCST90001673/._.DS_Store
- S3 Fig/ebi-a-GCST90001673/funnelplot.pdf
- __MACOSX/S3 Fig/ebi-a-GCST90001673/._funnelplot.pdf
- S3 Fig/ebi-a-GCST90001404/.DS_Store
- __MACOSX/S3 Fig/ebi-a-GCST90001404/._.DS_Store
- S3 Fig/ebi-a-GCST90001404/funnelplot.pdf
- __MACOSX/S3 Fig/ebi-a-GCST90001404/._funnelplot.pdf
- S3 Fig/ebi-a-GCST90001609/.DS_Store
- __MACOSX/S3 Fig/ebi-a-GCST90001609/._.DS_Store
- S3 Fig/ebi-a-GCST90001609/funnelplot.pdf
- __MACOSX/S3 Fig/ebi-a-GCST90001609/._funnelplot.pdf
- S3 Fig/ebi-a-GCST90001461/.DS_Store
- __MACOSX/S3 Fig/ebi-a-GCST90001461/._.DS_Store
- S3 Fig/ebi-a-GCST90001461/funnelplot.pdf
- __MACOSX/S3 Fig/ebi-a-GCST90001461/._funnelplot.pdf
- S3 Fig/ebi-a-GCST90001468/.DS_Store
- __MACOSX/S3 Fig/ebi-a-GCST90001468/._.DS_Store
- S3 Fig/ebi-a-GCST90001468/funnelplot.pdf
- __MACOSX/S3 Fig/ebi-a-GCST90001468/._funnelplot.pdf
- S3 Fig/ebi-a-GCST90001929/.DS_Store
- __MACOSX/S3 Fig/ebi-a-GCST90001929/._.DS_Store
- S3 Fig/ebi-a-GCST90001929/funnelplot.pdf
- __MACOSX/S3 Fig/ebi-a-GCST90001929/._funnelplot.pdf
- S3 Fig/ebi-a-GCST90001583/.DS_Store
- __MACOSX/S3 Fig/ebi-a-GCST90001583/._.DS_Store
- S3 Fig/ebi-a-GCST90001583/funnelplot.pdf
- __MACOSX/S3 Fig/ebi-a-GCST90001583/._funnelplot.pdf
- S3 Fig/ebi-a-GCST90001917/.DS_Store
- __MACOSX/S3 Fig/ebi-a-GCST90001917/._.DS_Store
- S3 Fig/ebi-a-GCST90001917/funnelplot.pdf
- __MACOSX/S3 Fig/ebi-a-GCST90001917/._funnelplot.pdf
- S3 Fig/ebi-a-GCST90001590/.DS_Store
- __MACOSX/S3 Fig/ebi-a-GCST90001590/._.DS_Store
- S3 Fig/ebi-a-GCST90001590/funnelplot.pdf
- __MACOSX/S3 Fig/ebi-a-GCST90001590/._funnelplot.pdf
- S3 Fig/ebi-a-GCST90001992/.DS_Store
- __MACOSX/S3 Fig/ebi-a-GCST90001992/._.DS_Store
- S3 Fig/ebi-a-GCST90001992/funnelplot.pdf
- __MACOSX/S3 Fig/ebi-a-GCST90001992/._funnelplot.pdf
- S3 Fig/ebi-a-GCST90001553/.DS_Store
- __MACOSX/S3 Fig/ebi-a-GCST90001553/._.DS_Store
- S3 Fig/ebi-a-GCST90001553/funnelplot.pdf
- __MACOSX/S3 Fig/ebi-a-GCST90001553/._funnelplot.pdf
- S3 Fig/ebi-a-GCST90001481/.DS_Store
- __MACOSX/S3 Fig/ebi-a-GCST90001481/._.DS_Store
- S3 Fig/ebi-a-GCST90001481/funnelplot.pdf
- __MACOSX/S3 Fig/ebi-a-GCST90001481/._funnelplot.pdf
- S3 Fig/ebi-a-GCST90002062/.DS_Store
- __MACOSX/S3 Fig/ebi-a-GCST90002062/._.DS_Store
- S3 Fig/ebi-a-GCST90002062/funnelplot.pdf
- __MACOSX/S3 Fig/ebi-a-GCST90002062/._funnelplot.pdf
- S3 Fig/ebi-a-GCST90001648/.DS_Store
- __MACOSX/S3 Fig/ebi-a-GCST90001648/._.DS_Store
- S3 Fig/ebi-a-GCST90001648/funnelplot.pdf
- __MACOSX/S3 Fig/ebi-a-GCST90001648/._funnelplot.pdf
- S3 Fig/ebi-a-GCST90002064/.DS_Store
- __MACOSX/S3 Fig/ebi-a-GCST90002064/._.DS_Store
- S3 Fig/ebi-a-GCST90002064/funnelplot.pdf
- __MACOSX/S3 Fig/ebi-a-GCST90002064/._funnelplot.pdf
- S3 Fig/ebi-a-GCST90001411/.DS_Store
- __MACOSX/S3 Fig/ebi-a-GCST90001411/._.DS_Store
- S3 Fig/ebi-a-GCST90001411/funnelplot.pdf
- __MACOSX/S3 Fig/ebi-a-GCST90001411/._funnelplot.pdf
