# Supplementary material for: From genes to reproductive health: Immune cell influences on abortion
Source: PLoS One. 2024 Oct 10;19(10):e0309088. doi: 10.1371/journal.pone.0309088 (PMC11466425; doi:10.1371/journal.pone.0309088)
Supplement: S1 Table — (XLSX) [file pone.0309088.s004.xlsx]

## Sheet: Sheet1
S1 Table. Estimation of the causal relationship between immune cells and Abortion
Exposure	Outcome	Method	OR	OR.95%CI	P.value
abortion	Unsw mem %B cell	MR Egger	1.03017	(0.9771-1.0862)	0.286159
		Weighted median	1.0281	(0.9642-1.0962)	0.397256
		IVW	1.04493	(1.0056-1.0858)	0.0248533
		Simple mode	1.10538	(0.9828-1.2433)	0.112121
		Weighted mode	1.01614	(0.9589-1.0768)	0.595323
abortion	PB/PC %B cell	MR Egger	1.04539	(0.9927-1.1009)	0.109691
		Weighted median	1.05094	(0.9956-1.1094)	0.072019
		IVW	1.05151	(1.011-1.0936)	0.0121284
		Simple mode	1.09059	(0.9614-1.2371)	0.19341
		Weighted mode	1.05707	(1.0075-1.1090)	0.0352922
abortion	IgD+ CD24+ %B cell	MR Egger	1.09323	(0.9441-1.2659)	0.267686
		Weighted median	1.15289	(1.0287-1.2920)	0.0143958
		IVW	1.158	(1.068-1.2556)	0.000379251
		Simple mode	1.16079	(1.008-1.3367)	0.0682344
		Weighted mode	1.17365	(1.0173-1.3540)	0.0557657
abortion	Naive-mature B cell %lymphocyte	MR Egger	1.17916	(0.8369-1.6613)	0.366319
		Weighted median	1.12261	(0.9729-1.2953)	0.113227
		IVW	1.14298	(1.0182-1.2831)	0.0234661
		Simple mode	1.3189	(1.0253-1.6966)	0.05224
		Weighted mode	1.30159	(1.0085-1.6799)	0.065729
abortion	CD62L- HLA DR++ monocyte %monocyte	MR Egger	1.07604	(1.0025-1.1549)	0.0980545
		Weighted median	1.07277	(1.0048-1.1454)	0.0355177
		IVW	1.06716	(1.0193-1.1172)	0.00545345
		Simple mode	1.08094	(0.9753-1.1980)	0.188561
		Weighted mode	1.07363	(1.0136-1.1372)	0.0517066
abortion	DC AC	MR Egger	0.934216	(0.8448-1.0331)	0.209585
		Weighted median	0.91717	(0.8516-0.9878)	0.0223903
		IVW	0.942394	(0.8895-0.9985)	0.044281
		Simple mode	0.972179	(0.8614-1.0972)	0.655038
		Weighted mode	0.917669	(0.8452-0.9964)	0.0614548
abortion	CD62L- DC AC	MR Egger	0.971931	(0.9396-1.0054)	0.129935
		Weighted median	0.959368	(0.9254-0.9946)	0.0243143
		IVW	0.957437	(0.9303-0.9854)	0.00306316
		Simple mode	0.920132	(0.8497-0.9964)	0.0650172
		Weighted mode	0.962162	(0.9329-0.9923)	0.0321292
abortion	CD62L- DC %DC	MR Egger	0.987359	(0.9399-1.0372)	0.621221
		Weighted median	0.971219	(0.9196-1.0258)	0.294831
		IVW	0.962889	(0.9281-0.999)	0.0439769
		Simple mode	0.978899	(0.9084-1.0548)	0.584648
		Weighted mode	0.972364	(0.9295-1.0172)	0.242705
abortion	CD86+ myeloid DC AC	MR Egger	0.977754	(0.9303-1.0276)	0.39173
		Weighted median	0.985771	(0.9333-1.0412)	0.607546
		IVW	0.962344	(0.9279-0.9981)	0.0389432
		Simple mode	0.922383	(0.8286-1.0267)	0.161625
		Weighted mode	0.967558	(0.9258-1.0112)	0.164992
abortion	CD62L- myeloid DC AC	MR Egger	0.954955	(0.8776-1.0392)	0.316211
		Weighted median	0.93012	(0.8733-0.9906)	0.0242077
		IVW	0.932444	(0.8834-0.9842)	0.0111218
		Simple mode	0.916583	(0.8034-1.0457)	0.227541
		Weighted mode	0.931073	(0.8759-0.9897)	0.0476834
abortion	Resting Treg % CD4 Treg	MR Egger	1.01907	(0.9838-1.0557)	0.306966
		Weighted median	1.03649	(1.0061-1.0678)	0.0183614
		IVW	1.0293	(1.0005-1.0589)	0.0459916
		Simple mode	0.99484	(0.9458-1.0464)	0.842913
		Weighted mode	1.02519	(0.9983-1.0528)	0.0812506
abortion	Resting Treg %CD4	MR Egger	1.02944	(1.0001-1.0597)	0.0616018
		Weighted median	1.03834	(1.0046-1.0732)	0.0254658
		IVW	1.02604	(1.0025-1.0501)	0.0299385
		Simple mode	0.986955	(0.9256-1.0524)	0.691925
		Weighted mode	1.03522	(1.0079-1.0633)	0.0180262
abortion	Naive CD8br %T cell	MR Egger	0.990061	(0.9804-0.9998)	0.0582694
		Weighted median	0.989766	(0.9786-1.0011)	0.076855
		IVW	0.990297	(0.9809-0.9998)	0.0451037
		Simple mode	1.07247	(1.007-1.1422)	0.0399234
		Weighted mode	0.98952	(0.9793-0.9999)	0.0591217
abortion	Monocyte AC	MR Egger	0.984675	(0.9508-1.0197)	0.400301
		Weighted median	0.976053	(0.9397-1.0138)	0.210328
		IVW	0.966629	(0.938-0.9962)	0.0270662
		Simple mode	0.999475	(0.9244-1.0807)	0.989643
		Weighted mode	0.977975	(0.9469-1.0100)	0.194972
abortion	CD4+ AC	MR Egger	0.933628	(0.8748-0.9965)	0.0610443
		Weighted median	0.933108	(0.87-1.0008)	0.052658
		IVW	0.951109	(0.9069-0.9974)	0.0388672
		Simple mode	0.95308	(0.8598-1.0565)	0.377224
		Weighted mode	0.931221	(0.8746-0.9916)	0.0444207
abortion	CD8br %T cell	MR Egger	1.09358	(1.0003-1.1956)	0.0847631
		Weighted median	1.07656	(0.9925-1.1677)	0.075272
		IVW	1.07599	(1.0165-1.139)	0.0116081
		Simple mode	1.1162	(0.9828-1.2676)	0.124614
		Weighted mode	1.07908	(0.9965-1.1685)	0.0936261
abortion	CD4+ CD8dim AC	MR Egger	1.09153	(0.8992-1.3249)	0.401534
		Weighted median	1.08825	(0.9845-1.2029)	0.0980292
		IVW	1.08955	(1.0095-1.1759)	0.0275818
		Simple mode	1.17262	(1.0015-1.3730)	0.0792479
		Weighted mode	1.08895	(0.9822-1.2073)	0.140036
abortion	CD4+ CD8dim %lymphocyte	MR Egger	1.07068	(0.916-1.2515)	0.411105
		Weighted median	1.07657	(0.9838-1.1781)	0.10863
		IVW	1.07673	(1.005-1.1535)	0.0354769
		Simple mode	1.15276	(1.0056-1.3215)	0.0661305
		Weighted mode	1.07554	(0.9741-1.1876)	0.177686
abortion	CD4+ CD8dim %leukocyte	MR Egger	1.07047	(0.9165-1.2503)	0.408433
		Weighted median	1.07998	(0.9869-1.1818)	0.094208
		IVW	1.07555	(1.0047-1.1514)	0.0361907
		Simple mode	1.14872	(1.0099-1.3066)	0.0565523
		Weighted mode	1.08776	(0.9872-1.1985)	0.114832
abortion	HLA DR+ CD4+ %lymphocyte	MR Egger	1.0988	(0.9808-1.2309)	0.132209
		Weighted median	1.04796	(0.9623-1.1412)	0.281373
		IVW	1.06832	(1.0018-1.1392)	0.0437967
		Simple mode	1.04319	(0.9172-1.1865)	0.531869
		Weighted mode	1.04723	(0.9585-1.1441)	0.326886
abortion	HLA DR+ NK AC	MR Egger	1.12434	(1.0076-1.2546)	0.0743533
		Weighted median	1.09319	(1.0164-1.1758)	0.016504
		IVW	1.07472	(1.0026-1.152)	0.041892
		Simple mode	1.12262	(0.9798-1.2863)	0.134346
		Weighted mode	1.09666	(1.019-1.1803)	0.0392215
abortion	CD28- CD127- CD25++ CD8br %T cell	MR Egger	1.01319	(0.9506-1.0799)	0.695611
		Weighted median	1.04309	(0.9803-1.1099)	0.182925
		IVW	1.06581	(1.0042-1.1312)	0.0359183
		Simple mode	1.06982	(0.8794-1.3015)	0.513669
		Weighted mode	1.03994	(0.9798-1.1038)	0.224306
abortion	CD20 on IgD- CD27-	MR Egger	0.839829	(0.7057-0.9994)	0.0728381
		Weighted median	0.924895	(0.8395-1.0190)	0.114307
		IVW	0.93052	(0.868-0.9976)	0.0424877
		Simple mode	0.921752	(0.7883-1.0778)	0.325768
		Weighted mode	0.918398	(0.7956-1.0602)	0.266152
abortion	CD3 on activated & secreting Treg	MR Egger	0.953694	(0.8783-1.0356)	0.281347
		Weighted median	0.961488	(0.9121-1.0135)	0.143957
		IVW	0.948072	(0.9059-0.9923)	0.0217546
		Simple mode	0.903826	(0.8151-1.0022)	0.0772191
		Weighted mode	0.963384	(0.9138-1.0156)	0.189515
abortion	CD86 on granulocyte	MR Egger	1.09868	(0.9418-1.2817)	0.258882
		Weighted median	1.09665	(0.9965-1.2069)	0.0590397
		IVW	1.10053	(1.027-1.1793)	0.00660246
		Simple mode	1.08121	(0.9175-1.2741)	0.371281
		Weighted mode	1.0603	(0.9098-1.2357)	0.469128
abortion	CCR7 on naive CD4+	MR Egger	0.952235	(0.9176-0.9882)	0.0225927
		Weighted median	0.962129	(0.9229-1.003)	0.0687729
		IVW	0.966825	(0.9377-0.9969)	0.030723
		Simple mode	0.919952	(0.8282-1.0219)	0.141866
		Weighted mode	0.960459	(0.9249-0.9973)	0.0544753
abortion	CCR7 on naive CD8br	MR Egger	1.13291	(1.0003-1.2831)	0.0777841
		Weighted median	1.09528	(1.0144-1.1826)	0.019993
		IVW	1.0782	(1.0157-1.1446)	0.0135114
		Simple mode	1.1033	(0.9814-1.2404)	0.12811
		Weighted mode	1.1018	(0.9917-1.2241)	0.0983754
abortion	CD45 on lymphocyte	MR Egger	1.02844	(0.9591-1.1028)	0.446144
		Weighted median	1.04754	(0.9746-1.126)	0.207485
		IVW	1.0512	(1.000-1.1050)	0.0498888
		Simple mode	1.15491	(1.0326-1.2917)	0.0255298
		Weighted mode	1.03651	(0.971-1.1064)	0.300982
abortion	CD45 on CD8br	MR Egger	1.04694	(1.0128-1.0823)	0.0219265
		Weighted median	1.04844	(1.0075-1.091)	0.019903
		IVW	1.03602	(1.0056-1.0674)	0.0200902
		Simple mode	1.04361	(0.9839-1.1070)	0.183607
		Weighted mode	1.04025	(1.0028-1.0791)	0.0588024
abortion	CD127 on CD28+ CD45RA+ CD8br	MR Egger	1.18634	(0.9601-1.4658)	0.157401
		Weighted median	1.11504	(0.9992-1.2444)	0.051764
		IVW	1.10612	(1.0192-1.2005)	0.0157558
		Simple mode	1.11055	(0.9262-1.3315)	0.290274
		Weighted mode	1.11452	(0.959-1.2952)	0.194977
abortion	CCR2 on CD14+ CD16+ monocyte	MR Egger	0.961239	(0.9354-0.9878)	0.0100463
		Weighted median	0.961798	(0.9328-0.9917)	0.0127739
		IVW	0.966686	(0.9449-0.9890)	0.00361073
		Simple mode	0.965749	(0.9266-1.0066)	0.114069
		Weighted mode	0.964464	(0.9377-0.9920)	0.0198
abortion	CD4 on CD45RA+ CD4+	MR Egger	0.920604	(0.7481-1.1328)	0.452533
		Weighted median	0.915581	(0.8372-1.0013)	0.0533449
		IVW	0.923019	(0.8613-0.9891)	0.0232615
		Simple mode	0.874889	(0.7754-0.9871)	0.052756
		Weighted mode	0.909223	(0.8316-0.9940)	0.0605023
abortion	CD4 on CD28+ CD4+	MR Egger	0.958397	(0.8201-1.1200)	0.605901
		Weighted median	0.899414	(0.8224-0.9836)	0.0202551
		IVW	0.924858	(0.8645-0.9894)	0.0232899
		Simple mode	0.895118	(0.7899-1.0143)	0.113008
		Weighted mode	0.892324	(0.785-1.0144)	0.112165
abortion	CD4 on resting Treg	MR Egger	0.970763	(0.7837-1.2025)	0.794944
		Weighted median	0.88397	(0.7834-0.9975)	0.0454366
		IVW	0.899904	(0.8196-0.9880)	0.0269313
		Simple mode	1.00053	(0.8291-1.2075)	0.995719
		Weighted mode	0.843648	(0.7020-1.0139)	0.112756
