# Supplementary material for: From genes to reproductive health: Immune cell influences on abortion
Source: PLoS One. 2024 Oct 10;19(10):e0309088. doi: 10.1371/journal.pone.0309088 (PMC11466425; doi:10.1371/journal.pone.0309088)
Supplement: S2 Table — (XLSX) [file pone.0309088.s005.xlsx]

## Sheet: Sheet1
S2 Table. Sensitivity analyses for the association between immune cells and Abortion
exposure	outcome	Pleiotropy		Heterogenenity
		MR-PRESSO Global P-value	MR-egger P-value	IVW test P-value	MR-egger P-value
Abortion	Unsw mem %B cell	0.385	0.448671	0.439765	0.413218
Abortion	PB/PC %B cell	0.877	0.737687	0.810895	0.766989
Abortion	IgD+ CD24+ %B cell	0.617	0.383342	0.515576	0.500983
Abortion	Naive-mature B cell %lymphocyte	0.089	0.852521	0.0797605	0.0556447
Abortion	CD62L- HLA DR++ monocyte %monocyte	0.879	0.775232	0.838338	0.750869
Abortion	DC AC	0.978	0.839095	0.991708	0.985051
Abortion	CD62L- DC AC	0.49	0.127979	0.484952	0.652436
Abortion	CD62L- DC %DC	0.475	0.157064	0.483148	0.585482
Abortion	CD86+ myeloid DC AC	0.67	0.375188	0.750863	0.749115
Abortion	CD62L- myeloid DC AC	0.686	0.492382	0.543308	0.495007
Abortion	Resting Treg % CD4 Treg	0.079	0.359045	0.0427533	0.0443384
Abortion	Resting Treg %CD4	0.836	0.710582	0.831813	0.797149
Abortion	Naive CD8br %T cell	0.963	0.837847	0.953813	0.936671
Abortion	Monocyte AC	0.531	0.0598128	0.460574	0.698135
Abortion	CD4+ AC	0.489	0.429762	0.515142	0.487856
Abortion	CD8br %T cell	0.785	0.655585	0.679044	0.604522
Abortion	CD4+ CD8dim AC	0.641	0.984563	0.528432	0.42798
Abortion	CD4+ CD8dim %lymphocyte	0.883	0.9387	0.817723	0.747934
Abortion	CD4+ CD8dim %leukocyte	0.882	0.948253	0.827026	0.76256
Abortion	HLA DR+ CD4+ %lymphocyte	0.702	0.567878	0.646459	0.593733
Abortion	HLA DR+ NK AC	0.382	0.333181	0.268078	0.280676
Abortion	CD28- CD127- CD25++ CD8br %T cell	0.34	0.0337481	0.141151	0.444542
Abortion	CD20 on IgD- CD27-	0.472	0.231604	0.446715	0.492765
Abortion	CD3 on activated & secreting Treg	0.348	0.866365	0.27452	0.214836
Abortion	CD86 on granulocyte	0.597	0.981363	0.583798	0.493431
Abortion	CCR7 on naive CD4+	0.785	0.178587	0.736533	0.82192
Abortion	CCR7 on naive CD8br	0.524	0.395158	0.497385	0.477962
Abortion	CD45 on lymphocyte	0.729	0.396178	0.700503	0.690478
Abortion	CD45 on CD8br	0.741	0.186963	0.748033	0.847694
Abortion	CD127 on CD28+ CD45RA+ CD8br	0.448	0.502018	0.412164	0.362374
Abortion	CCR2 on CD14+ CD16+ monocyte	0.979	0.465916	0.967512	0.964532
Abortion	CD4 on CD45RA+ CD4+	0.447	0.979441	0.344239	0.267927
Abortion	CD4 on CD28+ CD4+	0.772	0.630967	0.719088	0.655857
Abortion	CD4 on resting Treg	0.727	0.469725	0.703096	0.669818
