# Supplementary material for: From genes to reproductive health: Immune cell influences on abortion
Source: PLoS One. 2024 Oct 10;19(10):e0309088. doi: 10.1371/journal.pone.0309088 (PMC11466425; doi:10.1371/journal.pone.0309088)
Supplement: S3 Table — (XLSX) [file pone.0309088.s006.xlsx]

## Sheet: Sheet1
S3 Table. Full result of reverse MR estimates for the association between immune cells and Abortion
Exposure	Outcome	Method	OR	OR.95%CI	P.value
PB/PC %B cell	abortion	MR Egger	1.25252	(0.8781-1.7866)	0.249208
		Weighted median	1.17001	(0.9155-1.4953)	0.20968
		IVW	1.21446	(1.0216-1.4438)	0.0276868
		Simple mode	1.09421	(0.7599-1.5756)	0.639986
		Weighted mode	1.10633	(0.8301-1.4745)	0.507886
CD62L- HLA DR++ monocyte %monocyte	abortion	MR Egger	0.686762	(0.4664-1.0113)	0.0935422
		Weighted median	0.80534	(0.6215-1.0436)	0.101549
		IVW	0.750677	(0.6208-0.9077)	0.00307746
		Simple mode	0.811591	(0.541-1.2176)	0.33946
		Weighted mode	0.811591	(0.6003-1.0972)	0.207891
CD20 on IgD- CD27-	abortion	MR Egger	0.649896	(0.4359-0.9689)	0.0722301
		Weighted median	0.863267	(0.6642-1.1220)	0.271595
		IVW	0.811204	(0.6623-0.9936)	0.0431822
		Simple mode	0.889643	(0.5878-1.3464)	0.595299
		Weighted mode	0.84926	(0.5991-1.2038)	0.385512
CD4 on resting Treg	abortion	MR Egger	1.18103	(0.8032-1.7367)	0.422227
		Weighted median	1.18532	(0.9219-1.5240)	0.184887
		IVW	1.20996	(1.0014-1.4620)	0.04836
		Simple mode	1.12805	(0.7753-1.6414)	0.544528
		Weighted mode	1.16124	(0.8571-1.5734)	0.35994
