# Supplementary material for: From genes to reproductive health: Immune cell influences on abortion
Source: PLoS One. 2024 Oct 10;19(10):e0309088. doi: 10.1371/journal.pone.0309088 (PMC11466425; doi:10.1371/journal.pone.0309088)
Supplement: S4 Table — (XLSX) [file pone.0309088.s007.xlsx]

## Sheet: Sheet1
S4 Table. Sensitivity analyses for the association between Abortion and immune cells
exposure	outcome	Pleiotropy		Heterogenenity
		MR-PRESSO Global P-value	MR-egger P-value	IVW test P-value	MR-egger P-value
PB/PC %B cell	abortion	0.554	0.849989	0.521094	0.424587
CD62L- HLA DR++ monocyte %monocyte	abortion	0.775	0.61902	0.733452	0.669963
CD20 on IgD- CD27-	abortion	0.308	0.251754	0.29103	0.34287
CD4 on resting Treg	abortion	0.92	0.891205	0.892367	0.833368
